# Supplementary material for: Relationship between Exercise Test Parameters, Device-Delivered Electric Shock and Adverse Clinical Events in Patients with an Implantable Cardioverter Defibrillator for Primary Prevention
Source: J Pers Med. 2023 Mar 28;13(4):589. doi: 10.3390/jpm13040589 (PMC10143101; doi:10.3390/jpm13040589)
Supplement: Supplementary file 1 [file jpm-13-00589-s001.zip]

Archive with 1 entries (1 files):
- jpm-2286333-Supplementary Table S1.pdf
